# Supplementary material for: Genome-Wide Analyses of Nephrotoxicity in Platinum-Treated Cancer Patients Identify Association with Genetic Variant in RBMS3 and Acute Kidney Injury
Source: J Pers Med. 2022 May 28;12(6):892. doi: 10.3390/jpm12060892 (PMC9224783; doi:10.3390/jpm12060892)
Supplement: Supplementary file 1 [file jpm-12-00892-s001.zip]

Archive with 1 entries (1 files):
- jpm-1716852-supplementary.pdf
